# Supplementary material for: Green Supercritical CO2 Ion-Exchange Strategy for Cation Engineering in Polyheptazine Imides Towards Efficient Photoreduction CO2 to C2H4
Source: Nanomaterials (Basel). 2026 Apr 20;16(8):489. doi: 10.3390/nano16080489 (PMC13118860; doi:10.3390/nano16080489)
Supplement: Supplementary file 1 [file nanomaterials-16-00489-s001.zip]

Archive with 1 entries (1 files):
- nanomaterials-4234281-supplementary.pdf
